# Supplementary material for: QSAR and Chemical Read-Across Analysis of 370 Potential MGMT Inactivators to Identify the Structural Features Influencing Inactivation Potency
Source: Pharmaceutics. 2023 Aug 21;15(8):2170. doi: 10.3390/pharmaceutics15082170 (PMC10458236; doi:10.3390/pharmaceutics15082170)
Supplement: Supplementary file 1 [file pharmaceutics-15-02170-s001.zip]

Archive with 2 entries (2 files):
- Supplementary Materials-Figures S1-S8.pdf
- Supplementary Materials-Tables S1-S10.xlsx
